# Supplementary material for: Avian community structure and habitat use of Polylepis forests along an elevation gradient
Source: PeerJ. 2017 Apr 27;5:e3220. doi: 10.7717/peerj.3220 (PMC5410164; doi:10.7717/peerj.3220)
Supplement: Supplemental Information 1 [file peerj-05-3220-s001.xls]

## Sheet: Metadata
Sevillano C. and Rodewald A. 2016. Avian community structure and habitat use of Polylepis forests along an elevation gradient.
Type	Column Names	Explanation and details
Covariante	PC_IDD	ID Code of each point count. This tell us the PC ID number (e.g. PC10), fallowed by the locality code (Loc1), at the firts elevational range (Alt1). e.g: PC10Loc1Alt1
Covariante	UTM EASTINGS	UTM easting coordinate
Covariante	UTM NORTHINGS	UTM easting coordinate
Covariante	Habitat_Cod	There are four main habitats: Forest (1), Shrubs (2), Open and Puna areas (3) and Eucaliptus (4)
Covariante	ELEVATION (masl)	Measured on meters above sea level
Covariante	SLOPE	Showed on degrees
Covariante	%MOSSES	Average percentage from the 4 quadrants of each plot
Covariante	%GRASS	Average percentage from the 4 quadrants of each plot
Covariante	%ROCKS	Average percentage from the 4 quadrants of each plot
Covariante	%BARE_GROUND	Average percentage from the 4 quadrants of each plot
Covariante	DBH (cm)	Average diameter at breast height of the trees (up to 4) measured at each plot. If there were trees in 3 quadrants but not in the forth, a zero was included in the average. We report zero (0) when no trees where present at the plot.
Covariante	TREE_H (m)	Average tree height of the trees (up to 4) measured at each plot. If there were trees in 3 quadrants but not in the forth, a zero was included in the average. We report zero (0) when no trees where present at the plot.
Covariante	UNDERSTORY (m)	Average of understory height from the four quadrarnts measured at each plot.
Covariante	P_SER	Depected/non detected Polylepis sericea data
Covariante	P_WEB	Depected/non detected Polylepis weberbaueri data
Covariante	TREE_D	Tree density (# Ind/100 m2)
Covariante	SHRUB_D	Shrub density (# Ind/100 m2)
Covariante	CANOPY_COV	Canopy Cover measured using the standard protocol for a Spherical Crown Densiometer, Concave Model C
Covariante	CANOPY_DEPTH	Canopy depth, defined as canopy height minus the height of the canopy base
Covariante	BIOMASS	Biomass=0.0694*〖DBH〗^2.35996 (Espinosa and Quispe, 2005)
Covariante	%FOREST_PLOT	Amount of forest on a 50-m radio plot.
Covariante	PATCH_SIZE	Area of the Polylepis patch that contain the plot.
Covariante	DIST_EDGE	Positive number are located inside the forest, negative number are in the matrix
The names are fallowing the South American Classification Committee (SACC).
Bird encounter rates
Agcu	Aglaeactis cupripennis	Shining Sunbeam
Analp	Anairetes alpinus	Ash-breated Tit-Tyrant
Anni	Anairetes nigrocristatus	Black-crested Tit-Tyrant
Anre	Anairetes reguloides	Pied-crested Tit-Tyrant
Asfl	Asthenes flamulata	Many-striped Canastero
Ashu	Asthenes humilis	Streak-throated Canastero
Atru	Atlapetes rufigenis	Roufous-eared Brushfinch
Myni	Myiothlypis nigrocristata	Black-crested Warbler
Cain	Catamenia inornata	Plain-colored Seedeater
Chol	Chalcostigma olivaceum	Olivaceous Thornbill
Chst	Chalcostigma stanleyi	Blue-mantled Thornbill
Cial	Cinclodes albidiventris	Chesnut-winged Cinclodes
Coru	Colaptes rupicola	Andean Flicker
Coco	Colibri coruscans	Sparkling Violetear
Coci	Conirostrum cinereum	Cinereous Conebill
Crba	Cranioleuca baroni	Baron's Spinetail
Dibr	Diglossa bruneiventris	Black-troated Flowerpiercer
Gran	Grallaria andicolus	Stripe-headed Antpitta
Lepi	Leptasthenura pileata	Rusty-crowned Tit-Spinetail
Leya	Leptasthenura yanacensis	Tawny Tit-Spinetail
Levi	Lesbia victoriae	Black-tailed Trainbearer
Mele	Mecocerculus leucophrys	White-throated Tyrannulet
Meph	Metallura phoebe	Black Metaltail
Mety	Metallura tyrianthina	Tyrian Metaltail
Mial	Microspingus alticola	Plain-tailed Warbling-Finch
Muci	Muscisaxicola cinereus	Cinereous Ground-Tyrant
Myst	Myioteretes striaticollis	Streak-throated Bush-Tyrant
Ocle	Ochthoeca leucophrys	White-browed Chat-Tyrant
Ocoe	Ochthoeca oenanthoides	d'Orbigny's Chat-Tyrant
Ocru	Ochthoeca rufipectorales	Rufous-breasted Chat-Tyrant
Ormu	Orochelidon murina	Brown-bellied Swallow
Orfr	Oreomanes fraseri	Giant Conebill
Ores	Oreotrochilus estella	Andean Hillstar
Pafa	Patagioenas fasciata	Band-tailed Pigeon
Pagi	Patagona gigas	Giant Hummingbird
Phme	Phalcoboenus megalopterus	Mountain Caracara
Phpl	Phrygilus plebejus	Ash-breated Sierra-Finch
Phpu	Phrygilus punensis	Peruvian Sierra-Finch
Phun	Phrygilus unicolor	Plumbeous Sierra-Finch
Poru	Polioxolmis rufipennis	Rufous-webbed Bush-Tyrant
Saau	Saltator aurantiirostris	Golden-billed Saltator
Scaf	Scytalopus affinis	Ancash Tapaculo
Spcr	Spinus crassirostris	Thick-billed Siskin
Spma	Spinus magellanicus	Hooded Siskin
Trae	Troglodites aedon	House Wren
Tuch	Turdus chiguanco	Chiguanco Thrush
Tufu	Turdus fuscater	Great Thrush
Upva	Upucerthia validirostris	Buff-breasted Earthcreeper
Gese	Geocerthia serrana	Striated Earthcreeper
Xepa	Xenodacnis parina	Tit-like Dacnis
Zast	Zaratornis stresemanii	White-cheeked Cotinga

## Sheet: Data
PC_IDD	UTM EASTINGS	UTM NORTHINGS	Habitat_Cod	ELEVATION (masl)	SLOPE	%MOSSES	%GRASS	%ROCKS	%BARE_GROUND	DBH	TREE_H	UNDERSTORY	P_SER	P_WEB	TreeD	SHRUB_D	CANOPY_COV	CANOPY_WIDTH	BIOMASS	%FOREST_PLOT	PATCH_SIZE	DIST_EDGE	Agcu	Analp	Anni	Anre	Asfl	Ashu	Atru	Myni	Cain	Chol	Chst	Cial	Coru	Coco	Coci	Crba	Dibr	Gran	Lepi	Leya	Levi	Mele	Meph	Mety	Mial	Muci	Myst
PC10Loc1Alt1	18 L 208307 E	8995104 S	1	3783	8	0.66	0.39	0.56	0.03	0	3.38	1.15	1	0	7.32	12.1	0.46	0.46	121.62	0.51	180.48	65	0	0	0	0	0	0	0.75	0.25	0	0	0	0	0	0	0	1.375	0.125	0.125	0	0	0	0	0.375	0	0.25	0	0
PC10Loc3Alt1	18 L 216070 E	8984925 S	4	3687	23	0.08	0.4	0.08	0	5.22	2	1.2	0	0	0.32	33.1	0.19	0.19	13.66	0.1	0.1	-62	0.125	0	0	0	0.125	0	0.5	0	0.25	0	0	0.75	0	1.25	0.25	0.75	0.125	0	0.375	0	0	0	0.25	0	0	0	0.125
PC10Loc5Alt1	18 L 201709 E	9001653 S	1	3789	38	0.06	0	0.29	0.36	11	4.88	0.7	1	0	5.09	8.59	0.98	0.98	35.28	0.38	41.8	17	0	0	0	0	0	0	0.25	0.25	0	0	0	0	0	0	0.125	0.375	0	0	0.25	0	0	0	0.125	0	0.125	0	0
PC11Loc1Alt2	18 L 213053 E	8999028 S	1	3909	10	0.26	0.66	0.26	0.11	18.13	4	0.7	1	0	1.91	3.82	0.92	0.92	217.5	0.36	6.9	12	0.125	0	0.25	0	0	0.125	0	0	0.875	0	0	0.125	0	0	0.125	0.25	0	0.375	0.5	0	0	0	0.375	0	0.125	0	0
PC11Loc2Alt2	18 L 229095 E	8952121 S	1	4008	11	0.76	0	0.86	0.05	28.4	6.68	0.65	0	1	8.28	8.91	1	1	715.71	0.79	61	74	0	0	0	0	0	0	0.25	0	0	0	0.125	0	0.375	0	0	1.125	0	0.25	0.25	0	0.125	0	0	0	0.25	0	0
PC11Loc3Alt2	18 L 221252 E	8990461 S	4	3983	5	0.4	0.95	0.04	0	0	0	0.625	0	0	0	28.33	0	0	0	0	0	-242	0	0	0	0.125	0.125	0.125	0.125	0	0.25	0	0	0.75	2.125	0	0	0	0.25	0.25	0.125	0.125	0	0	0.25	0	0	0	0
PC11Loc4Alt2	18 L 234933 E	8943551 S	4	3965	14	0.08	0.74	0.48	0.01	0	0	1.025	0	0	0	20.69	0.04	0.04	0	0	0	-1372	0.375	0	0.25	0	0	0	0	0	0	0	0	0.375	0	0	0.25	0	0.375	0.125	0.75	0	0	0	0.25	0	0	0	0
PC11Loc5Alt2	18 L 201946 E	9001918 S	4	3880	32	0.2	0	0.3	0	0	0	1.2	0	0	0	21.33	0	0	0	0.12	0	-30	0.125	0	0	0	0	0	0	0	0	0	0	0	0	0	0	0.125	0	0.125	0.125	0	0	0	0.875	0	0.125	0	0
PC12Loc1Alt2	18 L 213187 E	8998983 S	4	3940	27	0.26	0.34	0.64	0.19	39.47	1.13	0.4	1	0	0.32	10.82	0.47	0.47	2675.09	0.24	0	-24.6	0	0	0	0	0	0.25	0.25	0	0.25	0	0.125	0.75	0.125	0	0	0.5	0.125	0	0.25	0	0.125	0	0.125	0	0	0	0
PC12Loc2Alt2	18 L 229126 E	8952165 S	1	4007	17	0.65	0	0.46	0.01	10.46	3.88	0.75	0	1	4.77	8.28	0.69	0.69	67.45	0.71	61	177	0	0	0	0	0	0	0.75	0	0	0	0.375	0	0.625	0	0	0.75	0	0.75	0.125	0	0	0	0	0	0.25	0	0
PC12Loc3Alt2	18 L 221050 E	8990539 S	4	4003	10	0.03	0.95	0.02	0	0	0	0.625	0	0	0	16.55	0	0	0	0	0	-93	0.125	0	0.25	0.25	0	0	0.25	0	1.125	0	0.125	0.125	0.5	0	0.125	0	0.625	0	1	0	0.125	0	0.125	0	0.125	0	0
PC12Loc4Alt2	18 L 235237 E	8943600 S	4	3982	31	0.11	0.88	0.41	0	0	0	0.95	0	0	0	14.01	0.38	0.38	0	0	0	-1101	1	0	0.125	0.25	0.125	0	0	0	0.125	0	0.125	0.125	0	0	0.125	0	0.5	0.125	0.375	0	0	0	0.625	0	0	0	0
PC12Loc5Alt2	18 L 202269 E	9002130 S	1	3900	24	0.2	0	0.21	0	5.3	1.63	1.325	1	0	2.23	21.65	0.83	0.83	9.31	0.18	0.42	0	0	0	0.125	0.125	0	0	0.125	0	0.375	0	0	0	0	0	0	0	0	0	0.625	0	0	0	0.375	0	0.125	0	0
PC13Loc1Alt2	18 L 213319 E	8998925 S	4	3981	10	0.03	0.92	0.05	0	0	0	1.225	0	0	0	12.1	0.27	0.27	0	0.03	0	-60.8	0	0	0	0	0.375	0.5	0.25	0	0.625	0	0	0.25	0.75	0	0	0.125	0	0.125	0.875	0	0.375	0	0.375	0	0	0	0
PC13Loc2Alt2	18 L 229240 E	8952316 S	1	4030	18	0.88	0	0.94	0.01	25.79	5.13	0.65	0	1	10.82	4.77	0.97	0.97	254.03	0.69	61	85	0.125	0	0	0	0	0	1.125	0	0	0	0.25	0	0.625	0	0	1.25	0	0.75	0	0.25	0	0	0	0	0.125	0	0
PC13Loc3Alt2	18 L 220840 E	8990583 S	1	4043	32	0.09	0.66	0.16	0.01	8.27	2.38	0.575	1	0	2.55	16.55	0.16	0.16	15.46	0.5	2.14	25	0.125	0	0	0.125	0	0	0	0	0.125	0	0.125	0	0	0	0.125	0	0.125	0.125	0.5	0	0.375	0	0.375	0	0.125	0	0.125
PC13Loc4Alt2	18 L 235643 E	8943677 S	4	4006	25	0.14	0.85	0.2	0.04	0	0	0.7	0	0	0	9.23	0	0	0	0	0	-691	0.75	0	0	0	0	0	0	0	0.25	0	0	1	0.125	0.25	0	0	0	0.25	0.125	0	0	0.125	0.125	0	0	0	0
PC13Loc5Alt2	18 L 202415 E	9002347 S	1	3923	25	0.16	0	0.5	0	23.43	3	0.7	1	0	1.27	11.46	0.38	0.38	428.96	0.05	0.05	-71	0	0	0	0	0.25	0	0.125	0.125	0.5	0	0	0	0	0	0	0.375	0	0.125	0.625	0	0	0	1	0.125	0.75	0	0
PC14Loc1Alt2	18 L 213456 E	8998823 S	1	3996	6	0.85	0.1	0.4	0.13	18.84	9.43	0.775	1	0	5.41	8.59	1	1	1381.92	0.39	9.8	10	0.125	0	0	0	0.125	0.125	0.5	0	0.5	0	0.125	0.25	0.125	0	0	1.375	0.125	0.5	0.25	0	0	0.125	0.25	0	0	0	0
PC14Loc2Alt2	18 L 229224 E	8952508 S	1	4042	12	0.4	0	0.9	0	19.79	5.88	0.9	0	0	2.23	5.41	0.47	0.47	16.21	0.49	61	162	0	0	0	0	0.125	0.125	0.5	0	0.125	0	0.375	0	0.5	0	0	0.625	0	0.5	0.5	0	0	0.125	0.125	0.125	0	0	0
PC14Loc3Alt2	18 L 220735 E	8990601 S	1	4085	27	0.7	0	0.04	0	5.86	4.5	0.75	1	0	3.5	20.69	0.97	0.97	9.98	0.43	2.14	5	0	0	0	0	0	0	0	0	0.25	0	0	0	0	0	0.125	0.125	0	0.25	0.125	0	0.125	0	0.375	0	0	0	0
PC14Loc4Alt2	18 L 235922 E	8943638 S	4	4021	16	0.13	0.94	0.83	0	0	0	0.75	0	0	0	8.28	0.11	0.11	0	0	0	-418	0.625	0	0	0	0.375	0.75	0	0	0.75	0	0	1	0.25	0.125	0	0	0	0.125	0	0	0	0	0	0	0	0.25	0
PC14Loc5Alt2	18 L 202781 E	9002664 S	1	3944	35	0.1	0.25	0.24	0.02	5.88	2.63	0.9	1	0	2.23	10.5	0.27	0.27	24.24	0.15	0	-29	0.125	0	0	0	0	0.125	0	0	0	0	0.125	0	0	0	0	0.625	0	0.125	0.25	0	0.125	0	0.5	0	0	0	0
PC15Loc1Alt2	18 L 213629 E	8998775 S	1	4024	31	0.79	0.43	0	0.11	12.25	4.18	0.65	1	0	17.19	13.37	0.99	0.99	24.82	0.59	9.8	25	0	0	0	0	0.125	0	0	0	0	0	0	0	0.125	0	0	0.25	0	0.25	0.25	0	0	0.625	0.375	0	0.125	0	0
PC15Loc2Alt2	18 L 229295 E	8952665 S	1	4040	9	0.46	0.12	0.59	0.01	0	0	0.825	1	0	0	14.96	0.61	0.61	0	0.61	61	135	0	0	0	0	0	0	0	0	0	0	0.375	0.125	0.125	0	0	0.5	0	0.5	0	0	0.125	0.25	0.25	0	0	0	0
PC15Loc3Alt2	18 L 220646 E	8990615 S	1	4120	27	0.2	0.76	0.09	0	5.29	4	0.675	1	0	0.64	16.87	0.77	0.77	330.85	0.21	2.14	-20	0.125	0	0.25	0	0.125	0.125	0	0	0.25	0	0	0	0.125	0	0.25	0.5	0.375	0.25	0.5	0	0.125	0	0.25	0	0	0	0
PC15Loc4Alt2	18 L 236330 E	8943470 S	1	4054	26	0.29	0.5	0.61	0	44.23	5.5	0.575	0	1	1.91	9.23	0.73	0.73	1447.46	0.33	4.75	-5	0.75	0	0	0	0.125	0	0.125	0	0.125	0	0	1.375	0.25	0	0	0	0.625	0.5	0	0	0	0	0.5	0	0	0	0
PC15Loc5Alt2	18 L 203263 E	9002687 S	1	3975	33	0.53	0	0.16	0.06	17.45	5.25	0.75	1	0	7	10.5	0.97	0.97	157.31	0.75	43.7	55	0	0	0	0	0	0	0.25	0	0	0	0	0	0	0	0	1.25	0	0.25	0.375	0	0	0	0.5	0	0.25	0	0
PC16Loc1Alt2	18 L 213709 E	8998716 S	1	4053	26	0.94	0.08	0.2	0.03	40.4	7.75	0.7	1	0	4.77	35.01	0.99	0.99	931.83	0.57	9.8	17.5	0	0	0	0	0.125	0.125	0.75	0	0.125	0	0.25	0	0	0	0	1.5	0	0.25	0.25	0	0	0	0.625	0.25	0.125	0	0
PC16Loc2Alt2	18 L 229367 E	8952768 S	4	4050	26	0.7	0.01	0.73	0	18.86	3.13	1.25	0	1	1.91	18.78	0.72	0.72	211.66	0.71	61	58	0	0	0	0	0	0	0.625	0	0	0.125	0.125	0	0	0	0	0.125	0	0	0	0	0	0.25	0.375	0	0	0	0
PC16Loc3Alt2	18 L 220475 E	8990638 S	4	4178	16	0.04	0.44	0.21	0.01	5.75	1	1.5	0	0	0.32	20.05	0.45	0.45	4.98	0	0	-125	0.5	0	0.125	0	0.875	0	0.25	0	0	0	0	0	0	0	0	0	0.125	0.5	0.125	0	0	0	0.125	0	0	0	0
PC16Loc4Alt2	18 L 236399 E	8943413 S	1	4075	33	0.41	0	0.56	0.02	46.95	5.75	0.7	1	0	2.23	18.46	1	1	1141.34	0.79	4.75	50	1.625	0	0	0	0	0.125	0.25	0	0	0	0	0.25	0.125	0	0	0.25	0.375	0.75	0	0	0	0	0	0	0	0	0
PC16Loc5Alt2	18 L 203615 E	9002833 S	1	4000	7	0.09	0.16	0.07	0.03	9.9	3.75	0.85	1	0	2.86	11.14	0.66	0.66	54.88	0.76	43.7	60	0	0	0	0	0.125	0	0.125	0	0.125	0	0	0	0	0	0	1.25	0	0.625	0.375	0	0	0	0.625	0.125	0.125	0	0
PC17Loc1Alt2	18 L 213856 E	8998607 S	4	4060	11	0.19	0.95	0.05	0	0	0	1.425	0	0	0	15.28	0.17	0.17	0	0.2	0	-17.7	0	0	0	0	0.125	0.5	1.25	0	0.625	0	0.125	1.375	0	0	0.25	1.25	0	0.5	0	0	0.125	0	0.75	0	0.125	0	0
PC17Loc2Alt2	18 L 229413 E	8952894 S	1	4084	17	0.84	0	0.83	0	37.21	8	1.025	0	1	14.01	11.46	0.95	0.95	854.37	0.73	61	42	0.125	0	0	0	0.125	0	0	0	0	0.125	0	0.125	0.25	0	0	0.25	0	0.125	0	0	0	0.25	0.25	0.125	0	0	0
PC17Loc3Alt2	18 L 220389 E	8990560 S	4	4159	7	0.03	0.66	0.08	0.13	0	0	0.65	0	0	0	16.23	0.01	0.01	0	0	0	-57	0.125	0	0.375	0.125	0.25	0.25	0.125	0	0.75	0	0	0	0.25	0	0.5	0.125	0.25	0.75	0.125	0	0.25	0.125	0.5	0	0	0	0
PC17Loc4Alt2	18 L 236571 E	8943467 S	1	4067	23	0.16	0	0.85	0	9.38	0.75	0.75	0	1	0.32	6.05	0.35	0.35	0	0.24	4.75	-15	1.125	0	0	0	0	0.125	0.25	0	0	0	0.125	1.125	0.25	0	0	0.25	0.375	0.375	0.125	0	0	0	0.375	0	0	0.125	0
PC17Loc5Alt2	18 L 203917 E	9002965 S	4	4058	16	0.07	0	0.13	0	31.13	4.25	0.9	1	0	1.27	16.55	0.41	0.41	456.47	0.57	43.7	11	0	0	0	0.125	0	0.25	0.125	0	0.625	0	0	0	0	0.125	0.375	0.625	0.125	0.25	0.875	0	0	0	0.625	0.125	0	0	0
PC18Loc1Alt2	18 L 213950 E	8998637 S	4	4100	34	0.2	0.45	0.31	0.16	0	0	1.2	0	0	0	15.6	0.36	0.36	0	0.42	9.8	-3.7	0.125	0	0	0	0.375	0.5	0.125	0	0.125	0	0.625	0	0	0	0.5	0.25	0.625	0.125	0.25	0	0.125	0	0.625	0.375	0	0	0
PC18Loc2Alt2	18 L 229569 E	8953066 S	4	4056	29	0.28	0.91	0.29	0	0	0.85	0.65	0	0	0.64	17.19	0	0	22.11	0.43	61	0	0	0	0	0	0	0	0.25	0	0	0	0.125	0.375	0.375	0	0	1	0	0.375	0.125	0	0	0	0.25	0	0	0	0
PC18Loc3Alt2	18 L 220282 E	8990679 S	1	4205	32	0.61	0	0.7	0.05	27.25	10.63	0.5	1	0	4.77	18.78	1	1	1807.74	0.63	1.35	35	1.125	0	0	0	0	0	0	0.25	0.75	0	0.125	0	0.125	0	0	1.375	0.125	0.125	0.25	0	0	0.375	0.25	0.125	0.5	0	0
PC18Loc4Alt2	18 L 236817 E	8943685 S	4	4078	6	0.04	0.78	0.02	0.01	0	0	0.6	0	0	0	30.56	0	0	0	0.05	0.57	-25	0	0	0	0	0	0	0	0	0	0	0	2.25	0.375	0	0.125	0.25	0	1.125	0	0	0	0	0.125	0	0	0	0
PC18Loc5Alt2	18 L 204194 E	9003251 S	4	4104	15	0.06	0.1	0.36	0.04	14.03	4.83	0.85	1	0	1.91	12.41	0.08	0.08	202.59	0.22	43.7	21	0	0	0	0.25	0	0	0	0	0	0	0.125	0	0	0.125	0	0.5	0	0.25	0.5	0	0	0	0.75	0	0.125	0	0
PC19Loc1Alt2	18 L 214043 E	8998590 S	4	4137	36	0.24	0.41	0.34	0.29	8.99	1.13	1.2	1	0	0.32	16.87	0.16	0.16	81.53	0.24	9.8	-21	0	0	0	0	0.125	0	0.375	0	0.25	0	0	0	0	0	0	0.5	0.375	0.25	0.125	0	0	0	0.125	0	0.25	0	0
PC19Loc2Alt2	18 L 229802 E	8953224 S	1	4167	15	0.69	0.13	0.63	0	11.8	1.5	1.25	0	1	0.95	13.37	0.89	0.89	154.11	0.66	61	26	0	0	0	0	0	0	0	0	0	0	0.125	0.25	0.125	0	0	0.25	0.125	0.25	0.125	0	0	0	0.625	0.125	0	0	0
PC19Loc3Alt2	18 L 220240 E	8990306 S	4	4198	31	0.75	0.71	0.08	0.08	53.72	6.38	0.575	0	1	11.14	10.19	0.24	0.98	8140.11	0	0	-300	0.5	0	0.25	0	0.25	0.125	0.25	0	0.25	0	0	0.375	0.125	0	0	0.75	0.75	0.25	0.125	0	0.125	0	0.25	0	0.125	0	0
PC19Loc4Alt2	18 L 237071 E	8943665 S	4	4105	24	0.26	0.55	0.53	0.05	0	0	0.95	0	0	0	12.41	0.41	0.41	0	0	0	-200	0.375	0	0	0	0	0.25	0	0	0	0	0.25	0.375	0.375	0	0.125	0.125	0	0.25	0.125	0	0.125	0	0	0	0	0	0
PC19Loc5Alt2	18 L 204473 E	9003287 S	4	4139	14	0.11	0.09	0.39	0.09	24.68	4	0.9	1	0	4.14	17.83	0.13	0.13	184.22	0.72	7.15	26	0	0	0	0.5	0	0	0.125	0	0.25	0	0	0	0	0	0	0.375	0	0.5	0.5	0	0.125	0	0.25	0.125	0	0	0
PC1Loc1Alt1	18 L 205928 E	8993068 S	4	3468	17	0.17	0	0.39	0	12.25	6.13	1.675	0	0	1.91	111.41	0.41	0.41	46.34	0.6	180.48	15.7	0.375	0	0	0	0	0	0.125	0.75	0	0	0	0.125	0	0.125	0.25	0.5	0	0	0.25	0	0	0	0.5	0.75	0.375	0	0
PC1Loc3Alt1	18 L 214507 E	8982766 S	4	3515	27	0.05	0.16	0.14	0.06	0	0	0.95	0	0	0	13.69	0.02	0.02	0	0	0	-135	0	0	0	0.25	0	0	0	0	1.125	0	0	0.375	0	0.25	0.125	0.25	0	0.125	0.5	0	0.125	0	1	0	0	0	0.25
PC1Loc5Alt1	18 L 199351 E	8999685 S	3	3302	28	0.01	0.73	0.04	0.09	5.08	4.75	0.6	0	0	11.78	7	0.8	0.8	2.85	0.43	44.3	32	0.125	0	0	0	0	0	0	0.375	0.125	0	0	0	0.25	0	0.125	0.125	0.25	0	0	0	0.125	0	0	0.25	0.125	0	0.125
PC20Loc1Alt2	18 L 214045 E	8998696 S	4	4192	15	0.45	0.27	0.06	0	0	0.63	1.5	0	0	0	10.19	0.29	0.29	146.84	0.26	1.09	-9	0.5	0	0	0	0.5	0.375	0.25	0	0	0	0.125	1	0.125	0	0	0.25	0	0	0	0	0	0	0.375	0.125	0.125	0	0
PC20Loc2Alt2	18 L 229905 E	8953263 S	1	4198	30	0.66	0	0.66	0.06	63.25	1.38	0.9	1	0	0.32	23.55	0.98	0.24	1539.52	0.6	61	19	0	0	0	0	0	0	0.25	0	0	0	0	0.25	0	0	0	0.875	0	0	0.125	0	0	0.5	0.25	0	0	0	0
PC20Loc3Alt2	18 L 220408 E	8990205 S	4	4230	32	0.02	0.53	0.69	0.01	0	0	1.125	0	0	0	13.37	0.38	0.38	0	0	0	-415	0.25	0	0.125	0	0	0	0.125	0	0.625	0	0	0.25	0.125	0	0.375	0.25	0.125	0.375	0	0	0.25	0	0	0.25	0	0.25	0
PC20Loc4Alt2	18 L 237249 E	8943747 S	4	4115	8	0.01	0.43	0.08	0	0	0	0.5	0	0	0	46.15	0	0	0	0	0	-126	0	0	0	0	0	0.25	0.125	0	0.375	0	0	0.875	0.5	0	0.25	0.125	0	0.5	0.625	0	0	0	0	0	0	0	0
PC20Loc5Alt2	18 L 204541 E	9003174 S	4	4185	14	0.1	0	0.41	0	0	0	0.7	0	0	0	8.59	0	0	0	0.1	0	-37	0	0	0	0.125	0	0.125	0.25	0	0	0.125	0	0	0	0	0	0.25	0	0	1	0	0	0	0.25	0	0	0	0
PC21Loc1Alt3	18 L 214144 E	8998589 S	1	4222	26	0.6	0	0.46	0.28	28.78	7.38	0.725	1	0	6.05	15.6	0.87	0.87	456.15	0.2	1.09	4	0	0	0	0	0.875	0.5	0.125	0	0.25	0	0.25	0	0	0	0	0.25	0	0.125	0.75	0.125	0	0	0.5	0.125	0.375	0	0
PC21Loc2Alt3	18 L 230959 E	8955530 S	1	4410	40	0.69	0	0.75	0	0	9.13	0.55	0	1	12.1	7.96	0.91	0.91	339.68	0.31	1.57	17	0	0	0	0	0	0	0.375	0	0.125	0	0	0	0.125	0	0	0.875	0	0.5	0	0	0	0.5	0	0	0	0	0
PC21Loc3Alt3	18 L 219993 E	8990282 S	1	4258	28	0.1	0.46	0.26	0.05	7.93	4.38	0.45	1	0	2.23	14.96	0.7	0.7	1019.94	0.15	1.76	-5	0.25	0	0	0	0.125	0.125	0	0	0.5	0	0	0	0.25	0	0.125	0.125	0	0.125	0.125	0	0	0	0.125	0	0	0	0
PC21Loc4Alt3	18 L 237004 E	8943882 S	1	4182	28	0.39	0.55	0.45	0.1	42.03	3.88	0.225	0	1	1.27	0.64	0.71	0.71	1498.42	0.55	85.9	14	1.125	0	0	0	0	0	0.125	0	0	0	0	0.125	0.75	0	0	0.125	0	0.5	0	0	0	0	0	0	0.125	0	0
PC21Loc5Alt3	18 L 207944 E	9005781 S	4	4169	29	0	0	0.78	0.34	0	0	0.675	0	0	0	4.14	0	0	0	0	0	-145	0	0	0	0	0.125	0.25	0.125	0	0.125	0	0	1.25	0	0	0	0	0	0	0.5	0	0	0	0.125	0	0	0	0
PC22Loc1Alt3	18 L 214291 E	8998485 S	4	4244	15	0	0.95	0.1	0.01	0	0	1.6	0	0	0	17.83	0.23	0.23	0	0.07	0	-29	0.375	0	0	0	0.25	0.25	0.25	0	0.5	0.125	0.375	1.375	0	0	0.25	0.125	0	0.5	0.125	0	0.125	0	0.625	0	0	0	0
PC22Loc2Alt3	18 L 231019 E	8955511 S	4	4373	31	0.11	0.86	0.45	0	17.65	5.88	0.55	0	0	2.23	8.91	0.18	0.18	659.04	0.32	1.57	10	0	0	0	0	0	0	0.125	0	0.125	0	0.125	0.75	0.125	0	0	0.75	0	0.125	0	0.125	0	0	0.125	0	0	0	0
PC22Loc3Alt3	18 L 219909 E	8990222 S	1	4260	34	0.31	0.03	0.46	0.16	27.23	7.75	0.45	1	0	8.28	13.37	1	1	191.39	0.66	1.76	20	0.5	0	0	0	0	0	0.625	0	0.125	0	0.25	0.125	0.375	0	0	0.625	0	0.25	0.125	0.125	0.125	0.125	0.375	0	0	0	0
PC22Loc4Alt3	18 L 237014 E	8943986 S	1	4252	22	0.79	0	0.73	0.02	20.38	7.5	0.525	0	1	5.09	4.14	1	1	92.69	0.61	85.9	17	1.125	0	0.125	0	0.125	0.125	0.125	0	0.125	0	0	0	0.375	0	0	0.625	0	0.375	0.5	0	0	0.125	0	0	0	0	0
PC22Loc5Alt3	18 L 208270 E	9005842 S	4	4185	19	0.15	0.14	0.15	0.03	38.9	1.75	1.325	0	0	0.32	17.19	0.53	0.53	2951.53	0	0	-246	0.125	0	0	0	0	0.375	0.375	0	0.25	0	0	0.5	0	0	0.25	0.125	0	0.25	0.625	0	0	0	0.25	0	0	0	0
PC23Loc1Alt3	18 L 214438 E	8998480 S	4	4290	16	0.18	0.44	0.25	0	14.98	2.63	0.95	0	0	0.64	24.51	0.27	0.27	134.66	0.13	0	-23	0	0	0	0	0	0.25	0.25	0	0.25	0	1.125	1.125	0.125	0	0.125	0.125	0	0.375	0.125	0	0	0	0.5	0	0.125	0	0
PC23Loc2Alt3	18 L 231322 E	8955493 S	4	4383	16	0.14	0.88	0.51	0	21.9	0	0.65	0	0	0	18.78	0	0	0	0	0	-165	0	0	0	0	0	0.375	0	0	0	0	0	1.125	0.25	0	0	0	0	0	0.125	0.375	0	0	0	0	0	0	0
PC23Loc3Alt3	18 L 219674 E	8990291 S	4	4297	26	0.19	0.26	0.36	0.02	0	0	0.55	0	0	0	22.28	0.05	0.05	0	0.05	0.05	-31	0	0	0	0.375	0.375	0	0	0	0.375	0	0.125	0.25	0.375	0	0	0	0	0.25	0.25	0	0.25	0	0.75	0	0	0.375	0
PC23Loc4Alt3	18 L 237001 E	8944092 S	1	4314	29	0.18	0.15	0.24	0.1	21.13	4.6	0.65	0	1	5.09	11.46	0.45	0.45	220.56	0.57	85.9	47	1.375	0	0	0	0	0.25	0.25	0	0	0	0.25	0	0.25	0	0	0.5	0	0.25	0.125	0	0	0	0	0	0	0	0
PC23Loc5Alt3	18 L 208514 E	9006006 S	1	4217	35	0.31	0	0.29	0	8.38	3.1	1.375	0	1	2.23	17.83	0.22	0.22	30.31	0.51	6.37	8	0	0	0	0	0.25	0.5	0.125	0	0.125	0	0.25	0	0	0	0	0.625	0	0.125	0.5	0	0	0	0.25	0	0.125	0	0
PC24Loc1Alt3	18 L 214394 E	8998309 S	1	4305	24	0.86	0	0.94	0	34.8	6.2	1.15	1	0	6.68	8.59	0.71	0.71	609.17	0.44	4.95	18	0.375	0	0	0	0.875	0.875	0.25	0	0.375	0.375	0.5	0.375	0	0	0.125	1	0	0.375	0.25	0	0	0	0	0	0.125	0	0
PC24Loc2Alt3	18 L 231674 E	8955646 S	1	4466	21	0.14	0.04	0.91	0	32.85	5.63	0.5	0	1	2.86	2.55	0	0	5119.69	0.33	1.19	10	0	0.75	0	0	0	0.25	0	0	0	0	0.5	0.625	0	0	0	0.5	0	0.875	0	1.125	0	0.125	0	0	0	0.125	0
PC24Loc3Alt3	18 L 219473 E	8990367 S	1	4324	28	0.3	0	0.44	0.5	11.5	7.63	0.45	1	0	8.59	0.32	0.99	0.99	50.93	0.5	0.69	23	0	0	0	0	0.125	0.375	0.625	0	0.125	0	0.375	0.25	0.375	0	0	0.375	0	1	0	0	0	0.625	0.25	0	0	0	0
PC24Loc4Alt3	18 L 237010 E	8944227 S	1	4389	31	0.06	0	0.09	0.05	39.8	4.5	0.725	0	1	2.23	8.28	0.25	0.25	1009.17	0.5	85.9	40	2.125	0	0	0	0.125	0	0	0	0.125	0	0	0	0.375	0	0	1.25	0	0.125	0.25	0	0	0	0.125	0	0	0	0
PC24Loc5Alt3	18 L 208689 E	9006228 S	1	4223	35	0.28	0	0.4	0	5.45	2.25	1.25	0	1	1.59	7.32	0.62	0.62	74.82	0.6	6.37	26	0	0	0	0	0.25	0	0	0	0.25	0	0	0.125	0	0	0	0.5	0	0.25	0.375	0	0	0	0.125	0	0.125	0	0
PC25Loc1Alt3	18 L 214511 E	8998276 S	4	4301	7	0.03	0.95	0.64	0	11.48	3.88	0.775	0	0	0.64	4.77	0.21	0.21	40.77	0.42	2.68	25	0.625	0	0	0	0.5	0.125	0.25	0	0	1.25	1.625	0.25	0	0	0	0.125	0	0.625	0	0	0.25	0	0.75	0.25	0	0	0
PC25Loc2Alt3	18 L 231517 E	8955643 S	1	4471	40	0.69	0.05	0.9	0	7.16	0.75	0.45	0	0	0.95	8.59	0.3	0.3	47.65	0.33	1.19	18	0	0.375	0	0	0	0	0.375	0	0	0.375	0.5	0.125	0	0	0	0.625	0	0.375	0	0.25	0	0.125	0	0	0.125	0.125	0
PC25Loc3Alt3	18 L 219453 E	8990623 S	2	4326	5	0.3	0.35	0.45	0.03	0	0	0.5	0	0	0	10.82	0	0	0	0	0	-233	0	0	0	0	0.875	1.375	0	0	0.75	0	0	0.75	0.5	0	0	0	0	0.25	0.25	0	0.375	0	0	0	0	0.25	0
PC25Loc4Alt3	18 L 237056 E	8944434 S	1	4432	22	0.19	0	0.48	0.02	14.65	3.25	0.65	0	1	3.18	10.19	0.62	0.62	110.22	0.33	85.9	0	0.625	0.5	0	0	0.875	0	0.125	0	0	0	0.125	0.125	0.375	0	0	1.125	0	1.125	0.125	0.25	0	0	0	0	0	0.125	0
PC25Loc5Alt3	18 L 208837 E	9006441 S	1	4280	22	0.21	0	0.23	0	5.25	0.88	0.85	0	1	0.32	8.91	0.61	0.61	0	0.34	6.37	-2	0	0	0	0	0.375	0.375	0	0	0.625	0	0.375	0	0	0	0	0.625	0	0.25	0.25	0	0.125	0.125	0.125	0	0	0	0
PC26Loc1Alt3	18 L 214409 E	8998758 S	2	4337	12	0	0.84	0.07	0	0	0	0.725	0	0	0	35.97	0	0	0	0.05	0	-28	0	0	0	0	1.25	1.5	0.75	0	0.125	0.125	0.5	0.875	0	0	0.25	0	0	1	0.125	0	0	0	0.125	0.125	0	0	0
PC26Loc2Alt3	18 L 231260 E	8955928 S	1	4446	29	0.66	0.09	0.64	0.06	23.01	3.88	0.7	0	1	2.86	6.37	0.83	0.83	322.01	0.47	5.44	12	0	0	0	0	0.125	0	0.875	0	0	0	0.25	0.875	0.625	0	0	0.375	0	0.5	0	0.875	0	0	0	0	0	0	0
PC26Loc3Alt3	18 L 219610 E	8990686 S	1	4371	12	0.01	0.16	0.6	0.18	0	0	0.45	0	0	0	9.55	0	0	0	0.1	0	-41	0	0	0	0	2.25	0.5	0	0	0.875	0	0.25	0	0.125	0	0	0.375	0	0.5	0	0	0.125	0	0.125	0.125	0	0	0
PC26Loc4Alt3	18 L 237067 E	8944584 S	1	4498	27	0.36	0	0.39	0.11	55.43	11	0.775	0	1	5.41	8.28	1	1	2470.67	0.62	85.9	36	2	0.75	0	0	0.125	0	0.375	0	0	0	0	0	0.5	0	0	1	0	0.625	0.375	0	0	0.375	0	0	0	0	0
PC26Loc5Alt3	18 L 208881 E	9006567 S	4	4334	33	0.28	0	0.39	0	14.25	2.63	0.625	0	1	0.64	16.55	0	0	265.81	0.32	6.37	-5	0	0	0	0	0	0.125	0	0	0	0	0.125	0	0	0	0	0.75	0	0.125	0	0.125	0	0.25	0.25	0.125	0.125	0	0
PC27Loc1Alt3	18 L 214513 E	8998813 S	4	4386	24	0.02	0.34	0.18	0	15.97	3.15	1.2	0	0	0.64	44.88	0.02	0.02	100.45	0.01	0	-95	0	0	0	0	1	0.125	0.75	0	0	0.125	0.875	0.375	0	0	0.25	0	0	1.25	0	0	0	0	0.25	0	0	0	0
PC27Loc2Alt3	18 L 231401 E	8956133 S	1	4509	35	0.89	0	0.88	0	11.93	3.08	0.775	0	1	10.82	10.5	0.67	0.67	89	0.58	5.44	35	0	0.25	0	0	0	0	0.5	0	0	0.125	0.125	0.25	0	0	0	0.125	0	0.375	0	0.625	0	0.25	0	0	0.125	0	0
PC27Loc3Alt3	18 L 219643 E	8990841 S	2	4400	10	0.05	0.35	0.56	0.1	0	0	0.4	0	0	0	8.91	0	0	0	0	0	-126	0.125	0	0	0	1.125	0.5	0	0	0.75	0	0	0	0.5	0	0	0.25	0	0.25	0	0	0	0	0	0	0	0.125	0
PC27Loc4Alt3	18 L 237064 E	8944645 S	1	4533	34	0.35	0	0.89	0	5.05	3.5	0.65	0	1	1.27	4.14	0.31	0.31	246.24	0.48	85.9	21	3.125	0.5	0	0	0.125	0	0.375	0	0	0	0	0	0.125	0	0	1	0	0.625	0	0.625	0	0	0	0	0	0.125	0
PC27Loc5Alt3	18 L 208910 E	9006820 S	2	4411	16	0.06	0	0.13	0	107.9	5.88	0.575	0	1	1.27	2.55	0.55	0.55	7035.2	0.39	5.71	22	0	0	0	0	0.375	0.125	0	0	0	0	0.5	0	0	0	0	0.25	0	0	0	0	0	0.125	0	0	0	0	0
PC28Loc1Alt3	18 L 214339 E	8999005 S	1	4427	27	0.03	0.09	0.36	0.75	40.98	6.75	0.9	1	0	4.77	33.1	0.56	0.56	807.58	0.21	0.21	13	0	0	0	0	0.625	1.125	0.125	0	0	0	0.625	0	0	0	0	0	0	0.375	0	0	0	0	0	0	0	0	0
PC28Loc2Alt3	18 L 231574 E	8956333 S	1	4579	30	0.54	0.26	0.69	0	17.83	1.63	0.875	0	1	0.32	23.87	0.91	0.91	409.83	0.49	5.44	17.6	0	0.625	0	0	0	0.125	0.25	0	0	0.125	0	0.25	0.375	0	0	0	0	0.5	0	1	0	0	0	0	0	0	0
PC28Loc3Alt3	18 L 219677 E	8991193 S	1	4439	14	0.36	0	0.39	0.19	30.23	11.55	0.6	0	1	3.82	0.32	0.99	0.99	1461.28	0.3	17.6	15	0.25	0	0	0	0	0	0.875	0	0	0	0.125	0	0.25	0	0	2.125	0	0.375	0	0.125	0	0	0.125	0	0.5	0	0
PC28Loc4Alt3	18 L 237073 E	8944760 S	1	4589	34	0.44	0	0.95	0	34.28	5.13	0.525	0	1	3.18	3.5	0.36	0.36	584.09	0.12	85.9	22	0.625	0.5	0	0	0.125	0.25	0.125	0	0.125	0	0	0	0	0	0	0.25	0	0.25	0	2	0	0	0	0	0	0	0
PC28Loc5Alt3	18 L 208917 E	9007107 S	1	4473	22	0.31	0	0.27	0	52.9	6.88	0.775	0	1	6.68	16.87	0.86	0.86	1738.14	0.79	5.71	46	0	0	0	0	0.25	0	0	0	0.25	0	0	0	0	0	0	0.875	0	0.125	0.5	0	0	0	0.125	0	0	0	0
PC29Loc1Alt3	18 L 214452 E	8999110 S	4	4479	31	0.04	0.08	0.24	0.5	0	0	1.325	0	0	0	25.46	0	0	0	0	0	-120	0	0	0	0	0.375	0.375	0.25	0	0	0	0.5	0.25	0	0	0	0	0	0.25	0	0	0	0	0	0	0	0.125	0
PC29Loc2Alt3	18 L 231643 E	8956521 S	1	4575	30	0.69	0.7	0.79	0.01	6.53	0.68	0.925	0	1	0.32	8.59	0.21	0.21	38.25	0.23	5.44	16.7	0	0.25	0	0	0.125	0.5	0.25	0	0	0.125	0	0.375	0.625	0	0	0	0	0.125	0	1.625	0	0	0	0	0	0	0
PC29Loc3Alt3	18 L 219773 E	8991146 S	1	4495	31	0.44	0	0.44	0.06	16.9	7	0.625	0	1	7.32	8.59	0.98	0.98	110.67	0.46	17.6	12	0	0	0	0	0.125	0	0.5	0	0	0	0	0	0	0	0	0.5	0	0	0	0	0	0.125	0.75	0	0	0	0
PC29Loc4Alt3	18 L 237032 E	8944823 S	1	4651	35	0.23	0	0.36	0.18	6.8	2.58	0.4	0	1	1.91	2.86	0.64	0.64	16.43	0.2	85.9	-5	0.375	0.25	0	0	0	0.125	0	0	0	0.125	0	0	0.125	0	0	0	0	0.25	0	1.5	0	0	0	0	0	0	0
PC29Loc5Alt3	18 L 208903 E	9007399 S	1	4541	22	0.19	0	0.25	0	55.13	2.38	0.625	0	1	0.95	4.77	0.65	0.65	7582.07	0.48	0.67	25	0	0.125	0	0	0.75	0.75	0	0	0.25	0	0	0	0	0	0	0	0	0.25	0	0.5	0	0.25	0	0	0	0	0
PC2Loc1Alt1	18 L 206165 E	8993288 S	1	3487	13	0.33	0.21	0.24	0.11	5.29	3.05	1	1	0	4.77	15.28	0.13	0.13	9.63	0.6	180.48	7	0	0	0	0	0	0	0	0.5	0.25	0	0	0.25	0	0	0	0.75	0.125	0	0.75	0	0	0	0.875	0.625	0.25	0	0
PC2Loc3Alt1	18 L 214682 E	8983020 S	4	3525	10	0.02	0.95	0.1	0	0	0	0	0	0	0	27.06	0	0	0	0	0	-104	0.75	0	0.5	0.125	0.125	0	0.125	0.375	0.5	0	0	0.125	0	0.75	0.25	0.125	0.625	0	0.125	0	0.125	0	0.375	0	0	0	0.25
PC2Loc5Alt1	18 L 199709 E	8999847 S	3	3358	10	0.06	0.02	0.03	0.08	11.08	4.88	1.375	0	0	2.86	27.37	1	1	9.46	0.67	44.3	67	0.125	0	0	0	0	0	0.125	1.125	0	0	0	0	0.25	0	0	0.625	0	0	0	0	0	0	0	0.5	0.125	0	0.375
PC30Loc1Alt3	18 L 214271 E	8999346 S	2	4513	32	0.03	0	0.24	0.5	0	0	0.4	0	0	0	0	0	0	0	0	0	-315	0	0	0	0	0.75	2.25	0	0	0	0.125	0.25	0	0	0	0	0	0	0.375	0.125	0	0	0	0.125	0	0	0.125	0
PC30Loc2Alt3	18 L 231708 E	8956681 S	2	4610	48	0.86	0.19	0.89	0	5.79	0.88	0.6	0	0	0.64	10.82	0	0	0	0.04	0	-116	0	0	0	0	0.125	0.125	0	0	0	0	0	0	0.125	0	0	0	0	0.125	0	0.875	0	0	0	0	0	0	0
PC30Loc3Alt3	18 L 219761 E	8991292 S	1	4484	37	0.5	0	0.44	0.02	26.63	9.38	0.575	0	1	6.37	8.59	1	1	167.98	0.79	17.6	60	0	0	0	0	0	0	0.5	0	0	0	0	0	0.125	0	0	1.25	0	0.75	0	0	0	0.5	0.625	0	0	0	0
PC30Loc4Alt3	18 L 237038 E	8944949 S	2	4678	23	0.18	0	0.66	0.23	0	0	0.45	0	0	0	0.64	0	0	0	0	0	-145	0	0.125	0	0	0.625	0.75	0.125	0	0	0	0	0	0	0	0	0.125	0	0	0	0.125	0	0	0.125	0	0	0	0
PC30Loc5Alt3	18 L 208831 E	9007496 S	2	4591	26	0.23	0	0.43	0	21.13	1.25	0.7	0	0	0.32	15.28	0	0	965.14	0	0	-101.5	0	0	0	0	1.25	0.625	0	0	0.375	0	0.125	0	0	0	0	0	0	0.375	0	0.125	0	0	0	0	0	0.5	0
PC3Loc1Alt1	18 L 206611 E	8993640 S	1	3551	10	0.63	0.39	0.54	0.03	31.59	6.03	0.7	1	0	12.1	18.14	0.98	0.98	344.84	0.69	180.48	15	0.25	0	0	0	0	0	0	0.75	0.125	0	0	0.125	0	0	0	0.125	0	0.125	0.125	0	0	0	0.25	0	0	0	0
PC3Loc3Alt1	18 L 214834 E	8983243 S	1	3540	46	0.13	0.1	0.18	0.1	0	0	1.25	0	0	0	19.42	0.2	0.2	0	0.38	9.33	-11	0.75	0	0.5	0	0	0	0	0.625	0.625	0	0	0	0	0.5	0.125	0.375	0.125	0	0.25	0	0.375	0	0.75	0.125	0.125	0	0.25
PC3Loc5Alt1	18 L 199853 E	9000039 S	4	3420	19	0.15	0.04	0.54	0.14	0	0	1.15	0	0	0	21.65	0	0	0	0.51	44.3	10	0.25	0	0	0	0	0	0	0.625	0	0	0	0	0.25	0	0.125	0.625	0	0	0.5	0	0	0	0.5	0.25	0	0	0.5
PC4Loc1Alt1	18 L 206773 E	8993778 S	1	3574	16	0.36	0.46	0.22	0	21.9	4.25	1	1	0	12.41	12.73	1	1	225.19	0.78	180.48	56	0.25	0	0.375	0	0	0	0	0.875	0	0	0	0	0	0.125	0	1	0	0	0.625	0	0	0	0.125	0.375	0	0	0
PC4Loc3Alt1	18 L 215041 E	8983404 S	3	3555	32	0.31	0.18	0.63	0.01	22.54	10.13	1.625	0	0	5.09	9.55	0.76	0.76	96.44	0.14	0.14	9	1.625	0	0	0	0	0	0.375	0.375	0.25	0	0	0	0	0.25	0.125	0	0.125	0	0	0	0.25	0	0.375	0	0	0	0
PC4Loc5Alt1	18 L 200208 E	9000557 S	4	3485	38	0.15	0.04	0.56	0.06	5.08	1.25	1.075	1	0	0.32	7.32	0.1	0.1	12.59	0.4	44.3	-18	0.25	0	0	0	0	0	0.125	1	0	0	0	0	0	0	0	0.375	0.125	0	0.5	0	0	0	0.375	0.625	0	0	0.375
PC5Loc1Alt1	18 L 206967 E	8993906 S	1	3587	27	0.36	0.46	0.06	0.04	22.44	4.63	1.6	1	0	3.82	28.01	0.89	0.89	472.04	0.79	180.48	61	1.125	0	0	0	0	0	0.125	0.125	0	0	0	0.25	0	0	0.25	0.375	0	0	0.125	0	0	0	0.25	0.125	0.125	0	0
PC5Loc3Alt1	18 L 215261 E	8983577 S	3	3588	35	0.19	0.09	0.29	0	13.16	7.25	1.625	0	0	8.28	9.55	0.97	0.97	146.13	0.61	1	18	1.625	0	0.125	0	0	0	0.125	0.5	0	0	0	0	0	0.125	0	0.125	0.125	0	0	0	0	0	0.125	0	0	0	0
PC5Loc5Alt1	18 L 200402 E	9000768 S	1	3539	32	0.26	0	0.31	0.08	5.65	2.13	1.25	1	0	5.41	16.87	0.2	0.2	3.81	0.32	44.3	35	0	0	0	0	0	0	0.125	0.625	0	0	0.125	0	0	0	0	0.125	0	0	0.25	0	0	0.125	0	0.25	0	0	0
PC6Loc1Alt1	18 L 207140 E	8994015 S	1	3607	17	0.29	0.73	0.16	0	21.41	6.5	0.825	1	0	8.91	12.41	0.89	0.89	188.15	0.79	180.48	52	0.125	0	0	0	0	0	0.25	0.875	0.25	0	0	0	0	0.125	0	0.5	0.125	0	0.5	0	0	0	0.125	0.25	0.375	0	0
PC6Loc3Alt1	18 L 215700 E	8984025 S	3	3664	18	0.14	0.4	0.09	0	23.24	11	0.525	0	0	10.5	3.5	0.99	0.99	119.39	0.55	1.53	30	2	0	0.125	0.125	0	0	0.125	0.25	0.125	0	0	0	0	0.25	0.125	0.75	0	0	0.125	0	0	0	0.5	0	0	0	0
PC6Loc5Alt1	18 L 200615 E	9001024 S	4	3621	35	0.25	0	0.13	0.04	14.8	3.63	1.2	1	0	4.14	7.64	0.99	0.99	82.18	0.17	41.8	5	0.875	0	0.125	0	0	0	0.125	0	0	0	0	0	0	0	0	0.125	0	0	0.875	0	0.25	0.125	0.25	0	0	0	0
PC7Loc1Alt1	18 L 207448 E	8994118 S	1	3637	9	0.06	0.93	0.18	0.1	19.74	7.75	0.525	1	0	13.37	5.41	1	1	93.97	0.59	180.48	24	0.125	0	0	0	0	0	0.5	0	0	0.125	0	0.125	0	0	0	0.875	0	0.125	0.25	0	0	0	0.125	0.375	0.125	0	0
PC7Loc3Alt1	18 L 215549 E	8984073 S	4	3650	38	0.08	0.16	0.33	0.05	0	4	1.625	1	0	2.55	22.92	0.59	0.59	26.19	0.41	20.7	-6	0.25	0	0	0	0	0	0.25	0.375	0	0	0	0	0	0	0.125	0.25	1.375	0	0.125	0	0	0	0.625	0.25	0	0	0
PC7Loc5Alt1	18 L 200883 E	9001179 S	1	3661	22	0.74	0	0.66	0.04	14.45	6.75	1.075	1	0	6.05	12.73	0.96	0.96	49.13	0.68	41.8	15	0	0	0	0	0	0	0.25	0.125	0.125	0	0	0	0	0	0	1	0	0.375	0.25	0	0.125	0	0.25	0.5	0.25	0	0
PC8Loc1Alt1	18 L 207621 E	8994396 S	1	3670	17	0.38	0.42	0.26	0.03	51.93	7.03	0.775	1	0	5.09	7.64	1	1	896.6	0.8	180.48	84	1	0	0	0	0	0	0.125	1.25	0	0	0	0	0	0	0	0	0	0	0	0	0	0	0.25	0.25	1.125	0	0
PC8Loc3Alt1	18 L 215829 E	8984260 S	3	3655	26	0.3	0.33	0.68	0.09	10.82	9.88	0.575	0	0	1.91	20.69	0.62	0.62	148.53	0.28	20.7	8	0.75	0	0	0	0	0	0	0	0	0	0	0.25	0	0.125	0.125	0.375	0.5	0	0.25	0	0	0	0.5	0.375	0	0	0
PC8Loc5Alt1	18 L 201131 E	9001330 S	1	3707	36	0.16	0	0.14	0.03	8.13	4.13	1.2	1	0	4.14	13.69	0.95	0.95	16.45	0.59	41.8	17	0.25	0	0	0	0	0	0	1.25	0	0	0	0	0	0	0.25	0.375	0.25	0	0.375	0	0.125	0	0.25	0.375	0	0	0.125
PC9Loc1Alt1	18 L 207972 E	8994764 S	1	3720	7	0.23	0.31	0.15	0.01	26.74	4.25	1.175	1	0	12.1	7.64	0.84	0.84	219.38	0.59	180.48	31	0.125	0	0.875	0	0	0	0.625	0.625	0.25	0	0	0	0	0	0	1.375	0	0	1.25	0	0	0	0.375	0	0	0	0
PC9Loc3Alt1	18 L 216003 E	8984692 S	4	3667	15	0.04	0.79	0.5	0	0	0	1.2	0	0	0	15.92	0.08	0.08	0	0	0	-60	0.625	0	0	0	0.125	0	0.375	0	0.5	0	0	0.375	0	1.375	0.375	0.625	0.25	0.375	0.125	0	0	0	0	0	0	0	0
PC9Loc5Alt1	18 L 201402 E	9001495 S	1	3736	19	0.23	0	0.3	0.25	29.23	4.38	0.675	1	0	3.82	8.28	1	1	632.97	0.56	41.8	30	0	0	0	0	0	0	0.125	0.125	0	0	0	0	0	0	0	0.75	0	0.125	0	0	0	0.75	0	0.125	0	0	0
[truncated: 24 more columns]
